# Supplementary material for: Effect of coculturing canine notochordal, nucleus pulposus and mesenchymal stromal cells for intervertebral disc regeneration
Source: Arthritis Res Ther. 2015 Mar 14;17(1):60. doi: 10.1186/s13075-015-0569-6 (PMC4396569; doi:10.1186/s13075-015-0569-6)
Supplement: Additional file 1: — List of primers for gene expression analysis. [file 13075_2015_569_MOESM1_ESM.xls]

## Sheet: Sheet1
Gene	Accession number	Product size (bp)	Oligonucleotide sequence (5’→ 3’)
Brachyury	[GenBank:	115	F: AGACAGCCAGCAATCTG
	AJ245513]		R: TGGAGGGAAGTGAGAGG
ACAN	[GenBank:	110	F: GGACACTCCTTGCAATTTGAG
	NM_001113455]		R: GTCATTCCACTCTCCCTTCTC
COL1A1	[GenBank:	111	F: GTGTGTACAGAACGGCCTCA
	NM_001003090]		R: TCGCAAATCACGTATCG
COL2A1	[GenBank:	150	F: GCAGCAAGAGCAAGGAC
	NM_001006951]		R: TTCTGAGAGCCCTCGGT
KRT18	[GenBank:	97	F: GGACAGCTCTGACTCCAGGT
	NM_001006951]		R: AGCTTGGAGAACAGCCTGAG
RPS19*	[GenBank:	95	F: CCTTCCTCAAAAAGTCTGGG
	XM_005616513]		R: GTTCTCATCGTAGGGAGCAAG
TBP*	[GenBank:	96	F: CTATTTCTTGGTGTGCATGAGG
	XM_849432]		R: CCTCGGCATTCAGTCTTTTC
GAPDH*	[GenBank:	100	F: TGTCCCCACCCCCAATGTATC
	NM_001003142]		R: CTCCGATGCCTGCTTCACTACCTT
* Reference gene
ACAN=aggrecan; COL1A1=collagen type I α1; COL2A1=collagen type II α1; KRT18= cytokeratin 18; RPS19=ribosomal protein S19; TBP=TATA box binding protein; GAPDH=glyceraldehydes-3-phosphate dehydrogenase; bp=base pair
