# Supplementary material for: Effect of coculturing canine notochordal, nucleus pulposus and mesenchymal stromal cells for intervertebral disc regeneration
Source: Arthritis Res Ther. 2015 Mar 14;17(1):60. doi: 10.1186/s13075-015-0569-6 (PMC4396569; doi:10.1186/s13075-015-0569-6)
Supplement: Additional file 3: — P -values of changes in DNA and GAG/DNA content during culture. NS: not significant with P > 0.1. [file 13075_2015_569_MOESM3_ESM.xls]

## Sheet: Sheet1
Group comparison	Time comparison	DNA	GAG/DNA
All groups	Day 1 vs. 15	NS	<0,001
All groups	Day 1 vs. 28	NS	<0,001
MSC+NC vs. NC	Day 1 vs. 15	0,0541	NS
MSC+NC vs. MSC	Day 1 vs. 15	NS	NS
MSC+NC vs. MSC+AC	Day 1 vs. 15	NS	NS
MSC+NC vs. NC	Day 15 vs. 28	0,0541	NS
MSC+NC vs. MSC	Day 15 vs. 28	NS	0,083
MSC+NC vs. MSC+AC	Day 15 vs. 28	NS	NS
NPC+NC vs. NC	Day 1 vs. 15	NS	NS
NPC+NC vs. NPC	Day 1 vs. 15	NS	NS
NPC+NC vs. NPC+AC	Day 1 vs. 15	NS	NS
NPC+NC vs. NC	Day 15 vs. 28	NS	NS
NPC+NC vs. NPC	Day 15 vs. 28	NS	NS
NPC+NC vs. NPC+AC	Day 15 vs. 28	NS	NS
NPC+NC vs. MSC+NC	Day 1 vs. 15	NS	NS
NPC+NC vs. NPC+MSC	Day 1 vs. 15	NS	NS
MSC+NC vs. NPC+MSC	Day 1 vs. 15	NS	NS
NPC+NC vs. MSC+NC	Day 15 vs. 28	NS	NS
NPC+NC vs. NPC+MSC	Day 15 vs. 28	NS	NS
MSC+NC vs. NPC+MSC	Day 15 vs. 28	NS	NS
