# Supplementary material for: Effect of coculturing canine notochordal, nucleus pulposus and mesenchymal stromal cells for intervertebral disc regeneration
Source: Arthritis Res Ther. 2015 Mar 14;17(1):60. doi: 10.1186/s13075-015-0569-6 (PMC4396569; doi:10.1186/s13075-015-0569-6)
Supplement: Additional file 4: — P -values of changes in gene expression within monoculture groups. NS: not significant with P > 0.1. [file 13075_2015_569_MOESM4_ESM.xls]

## Sheet: Sheet1
Group comparison	Brachyury	Aggrecan	Collagen type II	Collagen type I
NC; day 1 vs. 15	NS	0,001	NS	0,001
NC; day 1 vs. 28	NS	NS	0,001	0,001
NC; day 15 vs. 28	NS	0,059	0,004	NS
MSC; day 1 vs. 15	NS	0,002	NS	NS
MSC; day 1 vs. 28	0,006	0,001	0,001	NS
MSC; day 15 vs. 28	0,069	NS	0,004	NS
NPC; day 1 vs. 15	NS	0,001	NS	NS
NPC; day 1 vs. 28	NS	<0,001	0,001	NS
NPC; day 15 vs. 28	NS	NS	0,004	NS
AC; day 1 vs. 15	NS	0,037	NS	NS
AC; day 1 vs. 28	NS	0,010	0,001	NS
AC; day 15 vs. 28	NS	NS	0,004	NS
