# Supplementary material for: Effect of coculturing canine notochordal, nucleus pulposus and mesenchymal stromal cells for intervertebral disc regeneration
Source: Arthritis Res Ther. 2015 Mar 14;17(1):60. doi: 10.1186/s13075-015-0569-6 (PMC4396569; doi:10.1186/s13075-015-0569-6)
Supplement: Additional file 7: — P -values of differences in gene expression between groups on day 0. NS: not significant with P > 0.1. [file 13075_2015_569_MOESM7_ESM.xls]

## Sheet: Sheet1
Group comparison	Brachyury	Aggrecan	Collagen type II	Collagen type I
MSC vs. NC	<0,001	<0,001	<0,001	<0,001
MSC+NC vs. NC	NS	NS	<0,001	<0,001
MSC+NC vs. MSC	<0,001	<0,001	<0,001	NS
MSC+NC vs. MSC+AC	<0,001	NS	NS	NS
NPC vs. NC	<0,001	0,013	NS	0,001
NPC+NC vs. NC	NS	NS	NS	NS
NPC+NC vs. NPC	<0,001	NS	NS	0,091
NPC+NC vs. NPC+AC	<0,001	NS	NS	NS
NPC+NC vs. MSC+NC	NS	NS	NS	<0,001
NPC+NC vs. NPC+MSC	<0,001	NS	NS	<0,001
MSC+NC vs. NPC+MSC	<0,001	NS	NS	NS
