# Supplementary material for: Effect of coculturing canine notochordal, nucleus pulposus and mesenchymal stromal cells for intervertebral disc regeneration
Source: Arthritis Res Ther. 2015 Mar 14;17(1):60. doi: 10.1186/s13075-015-0569-6 (PMC4396569; doi:10.1186/s13075-015-0569-6)
Supplement: Additional file 8: — P -values of differences in change in gene expression between groups during culture. NS: not significant with P > 0.1. [file 13075_2015_569_MOESM8_ESM.xls]

## Sheet: Sheet1
Group comparison	Brachyury	Aggrecan	Collagen type II	Collagen type I
MSC+NC vs. NC	0,060	0,012	<0,001	<0,001
MSC+NC vs. MSC	NS	<0,001	NS	0,055
MSC+NC vs. MSC+AC	0,040	<0,001	0,030	0,023
NPC+NC vs. NC	0,001	NS	NS	NS
NPC+NC vs. NPC	0,011	<0,001	NS	NS
NPC+NC vs. NPC+AC	NS	<0,001	NS	NS
NPC+NC vs. MSC+NC	<0,001	0,032	NS	0,024
NPC+NC vs. NPC+MSC	0,007	<0,001	NS	0,010
MSC+NC vs. NPC+MSC	0,066	0,022	NS	NS
